# Supplementary material for: A Silver Monochrome “Concetto spaziale” by Lucio Fontana: A Spectroscopic Non- and Micro-Invasive Investigation of Materials
Source: Molecules. 2022 Jul 11;27(14):4442. doi: 10.3390/molecules27144442 (PMC9320160; doi:10.3390/molecules27144442)
Supplement: Supplementary file 1 [file molecules-27-04442-s001.zip]

Archive with 1 entries (1 files):
- molecules-1773810-Supplementary.pdf
